# Supplementary material for: Reduced virulence of a pseudorabies virus isolate from wild boar origin in domestic pigs correlates with hampered visceral spread and age-dependent reduced neuroinvasive capacity
Source: Virulence. 2017 Oct 4;9(1):149–62. doi: 10.1080/21505594.2017.1368941 (PMC5955469; doi:10.1080/21505594.2017.1368941)
Supplement: KVIR_S_1368941.zip [file kvir-09-01-1368941-s001.zip]

Archive with 1 entries (1 files):
- KVIR_S_1368941.docx
